# Supplementary material for: Association between Oral Hygiene and Metabolic Syndrome: A Systematic Review and Meta-Analysis
Source: J Clin Med. 2021 Jun 28;10(13):2873. doi: 10.3390/jcm10132873 (PMC8269064; doi:10.3390/jcm10132873)
Supplement: Supplementary file 1 [file jcm-10-02873-s001.zip]

Archive with 1 entries (1 files):
- jcm-1216397-supplementary.pdf
